# Supplementary material for: State of Health Estimation and Battery Management: A Review of Health Indicators, Models and Machine Learning
Source: Materials (Basel). 2025 Jan 2;18(1):145. doi: 10.3390/ma18010145 (PMC12068027; doi:10.3390/ma18010145)
Supplement: Supplementary file 1 [file materials-18-00145-s001.zip]

Archive with 1 entries (1 files):
- materials-3348369-supplementary.pdf
